# Supplementary material for: Associations of Adherence to the 2018 World Cancer Research Fund and the American Institute for Cancer Research Dietary Recommendations with Gut Microbiota and Inflammation Levels
Source: Nutrients. 2023 Aug 24;15(17):3705. doi: 10.3390/nu15173705 (PMC10490500; doi:10.3390/nu15173705)
Supplement: Supplementary file 1 [file nutrients-15-03705-s001.zip]

Archive with 1 entries (1 files):
- nutrients-2540703-supplementary.pdf
